# Supplementary material for: Prevalence, Antibiogram and Genetic Characterization of Listeria monocytogenes from Food Products in Egypt
Source: Foods. 2021 Jun 15;10(6):1381. doi: 10.3390/foods10061381 (PMC8232309; doi:10.3390/foods10061381)
Supplement: Supplementary file 1 [file foods-10-01381-s001.zip]

Archive with 1 entries (1 files):
- foods-1267488-supplementary.pdf
